# Supplementary material for: Sensitivity analysis on the declining population in Japan: Effects of prefecture-specific fertility and interregional migration
Source: PLoS One. 2022 Sep 14;17(9):e0273817. doi: 10.1371/journal.pone.0273817 (PMC9473415; doi:10.1371/journal.pone.0273817)
Supplement: S1 File — Text A, Representation theorem for a right eigenvector of an irreducible non-negative matrix. Text B, Theorem for infinite series expansion of characteristic equation. Text C, Original definition of type-reproduction number. Text D, Extension theorem of type-reproduction number. (ZIP) [file pone.0273817.s001.zip]

Archive with 2 entries (2 files):
- Supporting_Infomation1_final.pdf
- Supporting_Infomation1_final2022.tex
