# Supplementary material for: Sensitivity analysis on the declining population in Japan: Effects of prefecture-specific fertility and interregional migration
Source: PLoS One. 2022 Sep 14;17(9):e0273817. doi: 10.1371/journal.pone.0273817 (PMC9473415; doi:10.1371/journal.pone.0273817)
Supplement: S1 File — Text A, Representation theorem for a right eigenvector of an irreducible non-negative matrix. Text B, Theorem for infinite series expansion of characteristic equation. Text C, Original definition of type-reproduction number. Text D, Extension theorem of type-reproduction number. (ZIP) [file pone.0273817.s001.zip › Supporting_Infomation1_final2022.tex]

% Template for PLoS
% Version 3.5 March 2018
%
% % % % % % % % % % % % % % % % % % % % % %
%
% -- IMPORTANT NOTE
%
% This template contains comments intended 
% to minimize problems and delays during our production 
% process. Please follow the template instructions
% whenever possible.
%
% % % % % % % % % % % % % % % % % % % % % % % 
%
% Once your paper is accepted for publication, 
% PLEASE REMOVE ALL TRACKED CHANGES in this file 
% and leave only the final text of your manuscript. 
% PLOS recommends the use of latexdiff to track changes during review, as this will help to maintain a clean tex file.
% Visit https://www.ctan.org/pkg/latexdiff?lang=en for info or contact us at latex@plos.org.
%
%
% There are no restrictions on package use within the LaTeX files except that 
% no packages listed in the template may be deleted.
%
% Please do not include colors or graphics in the text.
%
% The manuscript LaTeX source should be contained within a single file (do not use \input, \externaldocument, or similar commands).
%
% % % % % % % % % % % % % % % % % % % % % % %
%
% -- FIGURES AND TABLES
%
% Please include tables/figure captions directly after the paragraph where they are first cited in the text.
%
% DO NOT INCLUDE GRAPHICS IN YOUR MANUSCRIPT
% - Figures should be uploaded separately from your manuscript file. 
% - Figures generated using LaTeX should be extracted and removed from the PDF before submission. 
% - Figures containing multiple panels/subfigures must be combined into one image file before submission.
% For figure citations, please use "Fig" instead of "Figure".
% See http://journals.plos.org/plosone/s/figures for PLOS figure guidelines.
%
% Tables should be cell-based and may not contain:
% - spacing/line breaks within cells to alter layout or alignment
% - do not nest tabular environments (no tabular environments within tabular environments)
% - no graphics or colored text (cell background color/shading OK)
% See http://journals.plos.org/plosone/s/tables for table guidelines.
%
% For tables that exceed the width of the text column, use the adjustwidth environment as illustrated in the example table in text below.
%
% % % % % % % % % % % % % % % % % % % % % % % %
%
% -- EQUATIONS, MATH SYMBOLS, SUBSCRIPTS, AND SUPERSCRIPTS
%
% IMPORTANT
% Below are a few tips to help format your equations and other special characters according to our specifications. For more tips to help reduce the possibility of formatting errors during conversion, please see our LaTeX guidelines at http://journals.plos.org/plosone/s/latex
%
% For inline equations, please be sure to include all portions of an equation in the math environment.  For example, x$^2$ is incorrect; this should be formatted as $x^2$ (or $\mathrm{x}^2$ if the romanized font is desired).
%
% Do not include text that is not math in the math environment. For example, CO2 should be written as CO\textsubscript{2} instead of CO$_2$.
%
% Please add line breaks to long display equations when possible in order to fit size of the column. 
%
% For inline equations, please do not include punctuation (commas, etc) within the math environment unless this is part of the equation.
%
% When adding superscript or subscripts outside of brackets/braces, please group using {}.  For example, change "[U(D,E,\gamma)]^2" to "{[U(D,E,\gamma)]}^2". 
%
% Do not use \cal for caligraphic font.  Instead, use \mathcal{}
%
% % % % % % % % % % % % % % % % % % % % % % % % 
%
% Please contact latex@plos.org with any questions.
%
% % % % % % % % % % % % % % % % % % % % % % % %

\documentclass[10pt,letterpaper]{article}
\usepackage[top=0.85in,left=2.75in,footskip=0.75in]{geometry}

% amsmath and amssymb packages, useful for mathematical formulas and symbols
\usepackage{amsmath,amssymb}

\usepackage{amsthm}

% Use adjustwidth environment to exceed column width (see example table in text)
\usepackage{changepage}

% Use Unicode characters when possible
\usepackage[utf8x]{inputenc}

% textcomp package and marvosym package for additional characters
\usepackage{textcomp,marvosym}

% cite package, to clean up citations in the main text. Do not remove.
\usepackage{cite}

% Use nameref to cite supporting information files (see Supporting Information section for more info)
\usepackage{nameref,hyperref}

% line numbers
\usepackage[right]{lineno}

% ligatures disabled
\usepackage{microtype}
\DisableLigatures[f]{encoding = *, family = * }

% color can be used to apply background shading to table cells only
\usepackage[table]{xcolor}

% array package and thick rules for tables
\usepackage{array}

% create "+" rule type for thick vertical lines
\newcolumntype{+}{!{\vrule width 2pt}}

% create \thickcline for thick horizontal lines of variable length
\newlength\savedwidth
\newcommand\thickcline[1]{%
  \noalign{\global\savedwidth\arrayrulewidth\global\arrayrulewidth 2pt}%
  \cline{#1}%
  \noalign{\vskip\arrayrulewidth}%
  \noalign{\global\arrayrulewidth\savedwidth}%
}

% \thickhline command for thick horizontal lines that span the table
\newcommand\thickhline{\noalign{\global\savedwidth\arrayrulewidth\global\arrayrulewidth 2pt}%
\hline
\noalign{\global\arrayrulewidth\savedwidth}}


% Remove comment for double spacing
%\usepackage{setspace} 
%\doublespacing

% Text layout
\raggedright
\setlength{\parindent}{0.5cm}
\textwidth 5.25in 
\textheight 8.75in

% Bold the 'Figure #' in the caption and separate it from the title/caption with a period
% Captions will be left justified
\usepackage[aboveskip=1pt,labelfont=bf,labelsep=period,justification=raggedright,singlelinecheck=off]{caption}
\renewcommand{\figurename}{Fig}

% Use the PLoS provided BiBTeX style
\bibliographystyle{plos2015}

% Remove brackets from numbering in List of References
\makeatletter
\renewcommand{\@biblabel}[1]{\quad#1.}
\makeatother


% Header and Footer with logo
\usepackage{lastpage,fancyhdr,graphicx}
\usepackage{epstopdf}
%\pagestyle{myheadings}
\pagestyle{fancy}
\fancyhf{}
%\setlength{\headheight}{27.023pt}
%\lhead{\includegraphics[width=2.0in]{PLOS-submission.eps}}
\rfoot{\thepage/\pageref{LastPage}}
\renewcommand{\headrulewidth}{0pt}
\renewcommand{\footrule}{\hrule height 2pt \vspace{2mm}}
\fancyheadoffset[L]{2.25in}
\fancyfootoffset[L]{2.25in}
\lfoot{\today}

%% Include all macros below

\newcommand{\lorem}{{\bf LOREM}}
\newcommand{\ipsum}{{\bf IPSUM}}

%% END MACROS SECTION
\newtheorem{thm}{Theorem}[section]
\renewcommand{\thethm}{\Alph{thm}} % Alphabetical section labelling by Enatsu

\begin{document}
\vspace*{0.2in}

% Title must be 250 characters or less.

% Please keep the abstract below 300 words


\linenumbers

\input{appendixs.sty}
\section*{Supporting information}

% Include only the SI item label in the paragraph heading. Use the \nameref{label} command to cite SI items in the text.
\section*{Text A}
\setcounter{section}{1}
\subsection*{Representation theorem for a right eigenvector of an irreducible non-negative matrix}
\begin{thm}
Let $\mathbf{A}:=\left(a_{ij}\right)_{1\leq i,j\leq n}$ be an irreducible non-negative matrix. Then, the right eigenvector of $\mathbf{A}$,
\begin{equation}
\mathbf{w}:=\left(w(i)\right)_{1 \leq i \leq n},
\end{equation}
corresponding to the eigenvalue $r\neq 0$, which is equivalent to the spectral radius of $\mathbf{A}$, can be represented as
\begin{equation}
w(i)=w(\ell)\left(r^{-1} a_{i\ell}+\sum_{m=1}^{\infty}\sum_{j_{1},j_{2}, \cdots,j_{m}\neq\ell}r^{-m-1}a_{ij_{1}}a_{j_{1}j_{2}}\cdots a_{j_{m}\ell}\right), \quad w(\ell) \neq 0,
\end{equation}
where $\ell$ is in $1\leq \ell\leq n$.
\end{thm}
\begin{proof}
Here, we confirm five properties for irreducible non-negative matrices from the Perron--Frobenius theorem \cite{meyer2000matrix}.
\begin{enumerate}
\item The spectral radius $\Lambda(\mathbf{A})$ of the matrix $\mathbf{A}$ coincides with a real eigenvalue $r=\Lambda(\mathbf{A})$.
\item The eigenvalue $r$ is positive-real and simple.
\item If several eigenvalues of $\mathbf{A}$ have the same absolute value as $r$, they are complex eigenvalues
\item Both the left and right eigenspaces for $\mathbf{A}$ associated with $r$ are one-dimensional.
\item It is only the left and right eigenvectors, $\mathbf{v}$ and $\mathbf{w}$, corresponding to $r$ that all components of an eigenvector are strictly positive, in all eigenvectors for $\mathbf{A}$.
\end{enumerate}
Because of the definition of the right eigenvector, the right eigenvector $\mathbf{w}$ corresponding to $r$ satisfies 
\begin{equation}\label{sol0}
\mathbf{w}=\frac{1}{r}\mathbf{Aw}.
\end{equation}
Because the eigenspace of $\mathbf{A}$ associated with $r$ is one-dimensional, we can take the $\ell$-th component of $\mathbf{w}$, $w(\ell)$, as an arbitrary constant. The right eigenvector $\mathbf{w}$ with a fixed $w(\ell)$ is uniquely determined, and the other components $w(i) \ (i \neq \ell)$ obey
\begin{equation}
w(i)=\sum_{j=1}^{n}\frac{a_{ij}}{r}w(j)=\sum_{j \neq \ell}\frac{a_{ij}}{r}w(j)+\frac{a_{i\ell}}{r}w(\ell).
\end{equation}
Furthermore, we redefine two $\left(n-1\right)$ column vectors $\mathbf{w}_{\ell}$, $\mathbf{a}_{\ell}$, and a matrix $\mathbf{A}_{\ell}$ as
\begin{align}
\mathbf{w}_{\ell}&:=\begin{pmatrix}w(1)&\cdots & w(\ell-1) & w(\ell+1)& \cdots & w(n)\end{pmatrix}^{\top},\\ \mathbf{a}_{\ell}&:=\begin{pmatrix}\frac{a_{1\ell}}{r}& \cdots & \frac{a_{\ell-1\ell}}{r} & \frac{a_{\ell+1\ell}}{r}& \cdots & \frac{a_{n\ell}}{r}\end{pmatrix}^{\top},\\ \mathbf{A}_{\ell}&:=\left(\frac{a_{ij}}{r}\right)_{1\leq i,j \neq \ell \leq n}.
\end{align}
The vector consisting of the components of the right eigenvector, except for $w(\ell)$, is the solution of
\begin{equation}\label{solI}
\mathbf{w}_{\ell}=\mathbf{A}_{\ell}\mathbf{w}_{\ell}+w(\ell)\mathbf{a}_{\ell}.
\end{equation}
Because $\mathbf{a}_{\ell}$ is not a zero vector, the following inequality is valid.
\begin{equation}
\mathbf{w}_{\ell}>\mathbf{A}_{\ell}\mathbf{w}_{\ell}. \label{solII}
\end{equation}
The inequality in Eq. \eqref{solII} implies
\begin{equation}
\sum_{i \neq \ell}w(i)>\sum_{i \neq \ell}\sum_{j \neq \ell}\frac{a_{ij}}{r}w(j),
\end{equation}
because all components of $\mathbf{w}_{\ell}$ are positive.
Here, let a positive real number $r_{\ell}>0$ be an eigenvalue of $\mathbf{A}_{\ell}$ that is equivalent to the spectral radius of $\mathbf{A}_{\ell}$. Then, a non-negative left eigenvector $\mathbf{v}_{\ell}^{*}$ exists corresponding to $r_{\ell}$.
Multiplying both sides of Eq. \eqref{solII} by $\mathbf{v}_{\ell}^{*}$, it verifies that $r_{\ell}$ is always less than one.
\begin{align}
\mathbf{v}_{\ell}^{*}\mathbf{w}_{\ell}&>\mathbf{v}_{\ell}^{*}\mathbf{A}_{\ell}\mathbf{w}_{\ell}=r_{\ell}\mathbf{v}_{\ell}^{*}\mathbf{w}_{\ell}>0 \ \Longrightarrow \ 1>r_{\ell}. \label{msol}
\end{align}

From Eq. \eqref{msol}, the solution of Eq. \eqref{solI} with respect to $\mathbf{w}_{\ell}$ is given by
\begin{equation}\label{sol1}
\mathbf{w}_{\ell}=w(\ell)\left(\mathbf{I}_{\ell}-\mathbf{A}_{\ell}\right)^{-1}\mathbf{a}_{\ell},
\end{equation}
where $\mathbf{I}_{\ell}$ denotes the $(n-1)\times (n-1)$ identity matrix. Similarly, because the spectral radius of $\mathbf{A}_{\ell}$ is less than one, the following representation of the inverse matrix $(\mathbf{I}_{\ell}-\mathbf{A}_{\ell})^{-1}$ is justified.
\begin{equation}\label{sol2}
\left(\mathbf{I}_{\ell}-\mathbf{A}_{\ell}\right)^{-1}=\sum_{m=0}^{\infty}\mathbf{A}_{\ell}^{m}.
\end{equation}
The series on the right-hand side of Eq. \eqref{sol2} corresponds to the Neumann series. 
Substituting Eq. \eqref{sol2} into Eq. \eqref{sol1}, the components of the right eigenvector $w(i)$, except for $w(\ell)$, become
\begin{equation}\label{sol7}
w(i)=w(\ell)\left(r^{-1} a_{i\ell}+\sum_{m=1}^{\infty}\sum_{j_{1}, j_{2}, \cdots,j_{m}\neq\ell}r^{-m-1}a_{ij_{1}}a_{j_{1}j_{2}}\cdots a_{j_{m}\ell}\right), \quad i \neq \ell.
\end{equation} 
Furthermore, from Eq. \eqref{sol0}, $w(\ell)$ should satisfy
\begin{equation}\label{well}
w(\ell)=\sum_{j=1}^{n}r^{-1}a_{\ell j}w(j).
\end{equation} 
Upon substituting Eq. \eqref{sol7} into Eq. \eqref{well}, we obtain
\begin{align}
w(\ell)&=w(\ell)\left(r^{-1} a_{\ell\ell}+\sum_{m=1}^{\infty}\sum_{j_{1},j_{2}, \cdots,j_{m}\neq\ell}r^{-m-1}a_{\ell j_{1}}a_{j_{1}j_{2}}\cdots a_{j_{m}\ell}\right),
\end{align}
which yields
\begin{align}
1&=r^{-1} a_{\ell\ell}+\sum_{m=1}^{\infty}\sum_{j_{1}, j_{2}, \cdots, j_{m}\neq\ell}r^{-m-1}a_{\ell j_{1}}a_{j_{1}j_{2}}\cdots a_{j_{m}\ell}.\label{sol8}
\end{align}
The eigenvalue $r$ must satisfy Eq. \eqref{sol8}. It is another representation of  the characteristic polynomial of $\mathbf{A}$, which is proved by the theorem in Text B. Therefore, all components of $\mathbf{w}$ have the following representation.
\begin{equation}
w(i)=w(\ell)\left(r^{-1} a_{i\ell}+\sum_{m=1}^{\infty}\sum_{j_{1}, j_{2}, \cdots, j_{m}\neq\ell}r^{-m-1}a_{ij_{1}}a_{j_{1}j_{2}}\cdots a_{j_{m}\ell}\right), \quad 1\leq i\leq n.
\end{equation}
This completes the proof.
\end{proof}

\section*{Text B}
\setcounter{section}{2}
\subsection*{Theorem for infinite series expansion of characteristic equation}
\begin{thm}
Let $\mathbf{A}:=\left(a_{ij}\right)_{1\leq i,j\leq n}$ be an irreducible non-negative matrix, and let $\mathbf{I}$ be an $n \times n$ identity matrix. The following series consists of entries and the dominant eigenvalue $r$ in $\mathbf{A}$: 
\begin{equation} 
-1+r^{-1} a_{\ell \ell}+\sum_{m=1}^{\infty}\sum_{j_{1},j_{2}, \cdots,j_{m}\neq\ell}r^{-m-1}a_{\ell j_{1}}a_{j_{1}j_{2}}\cdots a_{j_{m}\ell}
\end{equation}
is identical to the characteristic polynomial 
\begin{equation}
\det\left(\mathbf{I}-\frac{1}{r}\mathbf{A}\right),
\end{equation} %that $r$ satisfies,
for all $\ell$.
\end{thm}
\begin{proof}
Recall that $\mathbf{w}_{\ell}$ is given by Eq. \eqref{sol1}. The inverse matrix $\left(\mathbf{I}_{\ell}-\mathbf{A}_{\ell}\right)^{-1}$ is composed of $\det\left(\mathbf{I}_{\ell}-\mathbf{A}_{\ell}\right)$ and a cofactor matrix deleted $\ell$-th row and $\ell$-th column $\mathbf{D}_{\ell}:=\left(\Delta_{ij}^{\ell\ell}\right)_{1\leq ij\neq\ell \leq n}^{\top}$ such that 
\begin{equation}\label{2sol1}
\left(\mathbf{I}_{\ell}-\mathbf{A}_{\ell}\right)^{-1}=\frac{\mathbf{D}_{\ell}}{\det\left(\mathbf{I}_{\ell}-\mathbf{A}_{\ell}\right)}.
\end{equation}
Each cofactor $\Delta_{ij}^{\ell\ell}$ is given by
\begin{equation}
\Delta_{ij}^{\ell\ell}=
\begin{cases}
\left(-1\right)^{i+j}d_{ij}^{\ell\ell}& i,j<\ell \\
\left(-1\right)^{i-1+j}d_{ij}^{\ell\ell}& j<\ell<i \\
\left(-1\right)^{i+j-1}d_{ij}^{\ell\ell}& i<\ell<j \\
\left(-1\right)^{i+j-2}d_{ij}^{\ell\ell}& \ell< i,j
\end{cases},
\end{equation}
where each minor $d_{ij}^{\ell\ell}$ represents
\begin{equation}\label{sample}
d_{ij}^{\ell\ell}=
\begin{vmatrix}
1-\frac{a_{11}}{r}&\cdots&-\frac{a_{1j-1}}{r}&-\frac{a_{1j+1}}{r}&\cdots&-\frac{a_{1\ell-1}}{r}&-\frac{a_{1\ell+1}}{r}&\cdots&-\frac{a_{1n}}{r} \\
\vdots&\ddots&\vdots&\vdots&\cdots&\vdots&\vdots&\cdots&\vdots\\
-\frac{a_{\ell-1 1}}{r}&\cdots&\ddots&\vdots&\cdots&\vdots&\vdots&\cdots&\vdots\\
-\frac{a_{\ell+1 1}}{r}&\cdots&\vdots&\ddots&\cdots&\vdots&\vdots&\cdots&\vdots\\
\vdots&\cdots&\vdots&\vdots&\ddots&\vdots&\vdots&\cdots&\vdots\\
-\frac{a_{i-1 1}}{r}&\cdots&\vdots&\vdots&\cdots&\ddots&\vdots&\cdots&\vdots\\
-\frac{a_{i+1 1}}{r}&\cdots&\vdots&\vdots&\cdots&\vdots&\ddots&\cdots&\vdots\\
\vdots&\cdots&\vdots&\vdots&\cdots&\vdots&\vdots&\ddots&\vdots\\
-\frac{a_{n 1}}{r}&\cdots&\vdots&\vdots&\cdots&\vdots&\vdots&\cdots&1-\frac{a_{nn}}{r}
\end{vmatrix}
.
\end{equation}
Eq. \eqref{sample} represents a case of $\ell<i,j$. Substituting Eq. \eqref{2sol1} into Eq. \eqref{sol1}, the component $w(j)$ ($j \neq \ell$) of the right eigenvector $w$ corresponding to $r$ becomes 
\begin{equation}\label{2sol2}
w(j)=w(\ell) \det \left(\mathbf{I}_{\ell}-\mathbf{A}_{\ell}\right)^{-1}\left(\sum_{i=1}^{\ell-1}\frac{a_{i\ell}}{r}\Delta_{ij}^{\ell\ell}+\sum_{i=\ell+1}^{n}\frac{a_{i\ell}}{r}\Delta_{ij}^{\ell\ell}\right).
\end{equation}
Because of
\begin{equation}
\Delta_{ij}^{\ell\ell}=\left(-1\right)^{2\ell}\Delta_{ij}^{\ell\ell},
\end{equation}
Eq. \eqref{2sol2} is equivalent to a cofactor expansion of the minor $d_{j}^{\ell}$ with respect to the $\ell$-th column,
\begin{equation}
d^{\ell}_{j}=\sum_{i=1}^{\ell-1}\frac{-a_{i\ell}}{r}\left(-1\right)^{i+\ell}d_{ij}^{\ell\ell}+\sum_{i=\ell+1}^{n}\frac{-a_{i\ell}}{r}\left(-1\right)^{i+\ell-1}d_{ij}^{\ell\ell},
\end{equation}
where $d_{j}^{\ell}$ is a minor of the matrix $\mathbf{I}-\frac{1}{r}\mathbf{A}$ with respect to the $\ell$-row and the $j$-th column such that
\begin{equation}
d^{\ell}_{j}:=
\begin{vmatrix}
1-\frac{a_{11}}{r}&\cdots&-\frac{a_{1j-1}}{r}&-\frac{a_{1j+1}}{r}&\cdots&-\frac{a_{1n}}{r}\\
\vdots&\ddots&\vdots&\vdots&\cdots&\vdots\\
-\frac{a_{\ell-1 1}}{r}&\cdots&\ddots&\vdots&\cdots&\vdots\\
-\frac{a_{\ell+1 1}}{r}&\cdots&\vdots&\ddots&\cdots&\vdots\\
\vdots&\cdots&\vdots&\vdots&\ddots&\vdots\\
-\frac{a_{n 1}}{r}&\cdots&\vdots&\vdots&\cdots&1-\frac{a_{nn}}{r}
\end{vmatrix}.
\end{equation}
Then, Eq. \eqref{2sol2} is rewritten as
\begin{equation}
w(j)=
\begin{cases}
w(\ell) \det \left(\mathbf{I}_{\ell}-\mathbf{A}_{\ell}\right)^{-1}\left(-1\right)^{j+\ell}d^{\ell}_{j}&j<\ell\\
w(\ell) \det \left(\mathbf{I}_{\ell}-\mathbf{A}_{\ell}\right)^{-1}\left(-1\right)^{j+\ell-1}d^{\ell}_{j}&j>\ell
\end{cases}.\label{2sol3}
\end{equation}
Substituting Eq. \eqref{2sol3} into the equation that $w\left(\ell\right)$ obeys, 
\begin{equation}
w(\ell)=r^{-1} a_{\ell \ell}w(\ell)+\sum_{j \neq \ell}r^{-1}a_{\ell j}w(j),
\end{equation}
let us consider the following deformation.
\begin{align}
&w(\ell)=w(\ell)r^{-1} a_{\ell\ell}+w(\ell) \det\left(\mathbf{I}_{\ell}-\mathbf{A}_{\ell}\right)^{-1}r^{-1} \nonumber \\
&\hspace{40mm}\times \left(\sum_{j=1}^{\ell -1}a_{\ell j}\left(-1\right)^{j+\ell}d^{\ell}_{j}+\sum_{j=\ell +1}^{n}a_{\ell j}\lambda\left(-1\right)^{j+\ell-1}d^{\ell}_{j}\right)\nonumber\\
\Longleftrightarrow \ &1=r^{-1}a_{\ell\ell}+\det\left(\mathbf{I}_{\ell}-\mathbf{A}_{\ell}\right)^{-1}r^{-1} \nonumber \\
&\hspace{40mm}\times \left(\sum_{j=1}^{\ell -1}a_{\ell j}\left(-1\right)^{j+\ell}d^{\ell}_{j}+\sum_{j=\ell +1}^{n}a_{\ell j}\left(-1\right)^{j+\ell-1}d^{\ell}_{j}\right)\nonumber\\
\Longleftrightarrow \ &0=-1+r^{-1}a_{\ell\ell}+\det\left(\mathbf{I}_{\ell}-\mathbf{A}_{\ell}\right)^{-1}r^{-1} \nonumber \\
&\hspace{40mm}\times \left(\sum_{j=1}^{\ell -1}a_{\ell j}\left(-1\right)^{j+\ell}d^{\ell}_{j}+\sum_{j=\ell +1}^{n}a_{\ell j}\left(-1\right)^{j+\ell-1}d^{\ell}_{j}\right)\nonumber\\
\Longleftrightarrow \ &0=\left(1-r^{-1}a_{\ell\ell}\right)\det\left(\mathbf{I}_{\ell}-\mathbf{A}_{\ell}\right) \nonumber \\
&\hspace{30mm}+\sum_{j=1}^{\ell -1}-r^{-1}a_{\ell j}\left(-1\right)^{j+\ell}d^{\ell}_{j}+\sum_{j=\ell +1}^{n}-r^{-1}a_{\ell j}\left(-1\right)^{j+\ell-1}d^{\ell}_{j}. \label{2sol4}
\end{align}
Because $\left(-1\right)^{j+\ell}d^{\ell}_{j}$ is equivalent to a cofactor of $\det\left(\mathbf{I}-\frac{1}{r}\mathbf{A}\right)$ for the $\ell$-th row and $j$-th column, Eq. \eqref{2sol4} is nothing but a cofactor expansion of $\det\left(\mathbf{I}-\frac{1}{r}\mathbf{A}\right)$ with respect to the $\ell$-th row.
\begin{align}
\det \left(\mathbf{I}-\frac{1}{r}\mathbf{A}\right)=&\sum_{j=1}^{\ell -1}-r^{-1}a_{\ell j}\left(-1\right)^{j+\ell}d^{\ell}_{j} \nonumber\\
&+\left(1-r^{-1}a_{\ell\ell}\right)\left(-1\right)^{2\ell}d^{\ell}_{\ell}+\sum_{j=\ell +1}^{n}-r^{-1}a_{\ell j}\left(-1\right)^{j+\ell-1}d^{\ell}_{j}=0.
\end{align}
Therefore, the claim of the theorem is true.
\end{proof}
\section*{Text C}
\setcounter{section}{3}
\subsection*{Original definition of type-reproduction number}
Let us introduce a region-specific index called the type reproduction number, different from the $R_{0}$. Supposing a division of prefectures into two appropriate areas 1 and 2 (for example, urban and rural areas), the rearranged matrix $\Phi(\lambda)$ of $\Psi(\lambda)$ contains the following four leading submatrices.
\begin{equation}
\mathbf{\Phi}(\lambda)=
\begin{pmatrix}
\mathbf{Q}_{11}&\mathbf{Q}_{12}\\
\mathbf{Q}_{21}&\mathbf{Q}_{22}
\end{pmatrix}.
\end{equation}
$\mathbf{Q}_{k\ell}$ denotes the transition matrix from area $\ell$ to area $k$. When area 1 holds $\kappa$ prefectures, $\mathbf{Q}_{11}$ becomes a $\kappa\times \kappa$ matrix, and $\mathbf{Q}_{22}$ becomes $\left(n-\kappa\right)\times \left(n-\kappa\right)$ matrix. Similarly, $\mathbf{Q}_{12}$ is an $\kappa\times \left(n-\kappa\right)$ matrix, and $\mathbf{Q}_{21}$ is the $\left(n-\kappa\right)\times \kappa$ matrix. Suppose that area 1 is the target area under the spectral radius of $\mathbf{Q}_{22}$, which is less than one.
\begin{equation}
\Lambda(\mathbf{Q}_{22})<1.
\end{equation}
Let an $n \times n$ projection matrix $\mathbf{U}$ represent the internal migration within the target area.
\begin{equation}
\mathbf{U}:=\begin{pmatrix}
\mathbf{I}_{11}&\mathbf{O}_{12}\\
\mathbf{O}_{21}&\mathbf{O}_{22}
\end{pmatrix},
\end{equation}
where $\mathbf{I}_{11}$ is an identity matrix and $\mathbf{O}_{k \ell}$ is a zero matrix, which coincide with each index of $\mathbf{Q}_{k \ell}$ in $\mathbf{\Phi}(\lambda)$. Substituting $\lambda=1$ into $\mathbf{\Phi}(\lambda)$, $\Lambda(\mathbf{Q})$ gives the definition of $\mathcal{T}_{j}$ in area 1 \cite{heesterbeek2007type}, where
\begin{equation}\label{Q}
\mathbf{Q}:=\mathbf{U}\mathbf{\Phi}(\lambda)\left(\mathbf{I}-\left( \mathbf{I}-\mathbf{U} \right)\mathbf{\Phi}(\lambda)\right)^{-1}\Bigr|_{\lambda=1}.
\end{equation}
By computing Eq. \eqref{Q} on the right-hand side, we obtain 
\begin{align}
\mathbf{Q}&=\begin{pmatrix}
\mathbf{Q}_{1}&\mathbf{Q}_{12}\left(\mathbf{I}-\mathbf{Q}_{22}\right)^{-1}\\
\mathbf{O}_{21}&\mathbf{O}_{22}
\end{pmatrix}, \\ \mathbf{Q}_{1}:&=\mathbf{Q}_{11}+\mathbf{Q}_{12}\left(\mathbf{I}-\mathbf{Q}_{22}\right)^{-1}\mathbf{Q}_{21},
\end{align}
where $\mathbf{I}$ is an $\left( n-\kappa \right)\times \left( n-\kappa \right)$ identity matrix. Then, we obtain $\Lambda(\mathbf{Q})=\Lambda(\mathbf{Q}_{1})$.
For $\Lambda(\mathbf{Q}_{1})$, the relationship between other indicators is valid \cite{inaba2009net}:
\begin{align}
\mathrm{sgn}\left(\Lambda(\mathbf{Q}_{1})-1\right)&=\mathrm{sgn}\left(\rho-1\right)=\mathrm{sgn}\left(\lambda_{1}-1\right). \label{gtrn}
\end{align}
This definition serves as an indicator if and only if the spectral radius of $\mathbf{Q}_{22}$ is less than one ($\Lambda(\mathbf{Q}_{22})<1$).
\section*{Text D}
\setcounter{section}{4}
\subsection*{Extention theorem of type-reproduction number}
\setcounter{thm}{3}
\begin{thm}\label{th0}
Let $g_{j}(y)$ be given by Eq. $(35)$, and $\lambda_{1} \in \mathbb{R}_{+} \setminus \{ 0 \}$ be the dominant eigenvalue satisfying Eq. $(18)$. 
Then, $g_{j}(1) \leq 1$ is equivalent to $\lambda_{1} \leq 1$, and $1< g_{j}(1) \leq \infty $ in $\lambda_{1}>1$ for all $1 \leq j \leq n$.
\end{thm}
\begin{proof}
Let the $M$-th partial sums of $g_{j}(y)$ be $g_{j}^{M}(y)$, defined as
\begin{equation}
g_{j}^{M}(y):=\psi_{jj}(y)+\sum_{m=1}^{M}\psi_{jj}^{(m)}(y).
\end{equation}
Because of the inequality $\frac{d}{dy}\psi_{ij}(y)<0$ (cf. Eq. (17)), $g_{j}^{M}(y)$ is positive and monotonically decreases in $y$ for all $M$. Therefore,
\begin{equation}
\frac{d}{dy}g_{j}^{M}(y)<0.
\end{equation}
Noting that $g_{j}(y)$ is convergent in $y \geq \lambda_{1}$, the following inequality holds. 
\begin{equation}
\lim_{M \uparrow \infty}\frac{d}{dy}g_{j}^{M}(y)=\frac{d}{dy}g_{j}(y)<0, \quad  j=1,2,\ldots, n.
\end{equation}
Because $g_{j}(\lambda_{1})=1$ for all $j$, we have $g_{j}(y) \leq 1$ for $\lambda_{1}\leq y$.
However, if there exists an $M_0 \geq 0$ such that 
\begin{equation}
g_{j}^{M}(1)>1=g_{j}(\lambda_{1}), \ \mbox{for all}\ M \geq M_0,
\end{equation}
then $\lambda_{1}>1$ because of the monotonicity of $g_{j}^{M}(y)$ in $y$ and $g_{j}^{M}(y) \leq g_{j}(y)$ (for example, if $\psi_{jj}(1)>1$, then $M_0=0$).
Therefore, $g_{j}(1) \leq 1=g_{j}(\lambda_{1})$ in $\lambda_{1} \leq 1$, and $1<g_{j}(1)$ in $1<\lambda_{1}$ for all $j$.
\end{proof}


\nolinenumbers

% Either type in your references using
% \begin{thebibliography}{}
% \bibitem{}
% Text
% \end{thebibliography}
%
% or
%
% Compile your BiBTeX database using our plos2015.bst
% style file and paste the contents of your .bbl file
% here. See http://journals.plos.org/plosone/s/latex for 
% step-by-step instructions.
% 
\begin{thebibliography}{10}
\bibitem{meyer2000matrix}
Meyer CD.
\newblock Matrix analysis and applied linear algebra. vol.~71.
\newblock Siam; 2000.

\bibitem{heesterbeek2007type}
Heesterbeek J, Roberts M.
\newblock The type-reproduction number T in models for infectious disease
  control.
\newblock Mathematical biosciences. 2007;206(1):3--10.

\bibitem{inaba2009net}
Inaba H.
\newblock The net reproduction rate and the type-reproduction number in
  multiregional demography.
\newblock Vienna Yearbook of Population Research. 2009; p. 197--215.

\end{thebibliography}


\end{document}
